# Supplementary material for: Genetic profile of progressive myoclonic epilepsy in Mali reveals novel findings
Source: Front Neurol. 2024 Sep 25;15:1455467. doi: 10.3389/fneur.2024.1455467 (PMC11461190; doi:10.3389/fneur.2024.1455467)
Supplement: Supplementary file 4 [file Table_1.xlsx]

## Sheet: Sheet1
Gene	Gene Full Name	Chrom/Position	Change	Proband	Sibling Brother Affected	Consequence	Impact	Splice Site	ACMG	OMIM	SIFT	PolyPhen	Effect Score	CADD Conservation	HGVS (RefGene)	REVEL Pathogenicity Score	dbSNP	gnomAD Exome	gnomAD Genome (1/20K)
NHLRC1	NHL repeat containing E3 ubiquitin protein ligase 1	6:18122236	SNP:A>G	Hom	Hom	missense_variant	Medium	.	Likely Pathogenic	Epilepsy, progressive myoclonic 2B (Lafora), 254780 (3), Autosomal recessive [MIM:608072]	deleterious(0)	probably_damaging(0.996)	9	29.5	NHLRC1:NM_198586:exon1:c.T602C:p.F201S	0.967	.	0	0
ASPM	assembly factor for spindle microtubules	1:197059133	SNP:C>T	Het	Het	missense_variant	Medium	.	VUS	Microcephaly 5, primary, autosomal recessive, 608716 (3), Autosomal recessive [MIM:605481]	deleterious(0)	benign(0.368)	2	25.4	ASPM:NM_001206846:exon24:c.G5156A:p.R1719Q	0.101	rs149859034	0.0002636	0.0006
MROH2B	maestro heat like repeat family member 2B	5:41018868	SNP:C>T	Het	Het	missense_variant	Medium	.	Likely Benign		tolerated(0.13)	benign(0.003)	1	22.8	MROH2B:NM_173489:exon26:c.G2598A:p.M866I	0.063	rs116009037	0.0002409	0.0007
GLIPR1L1	GLIPR1 like 1	12:75728526	Del:ATTCAG>A	Het	Het	frameshift_variant;intron_variant;NMD_transcript_variant	High	.	VUS		.	.	0	.	GLIPR1L1:NM_001304964:exon1:c.19_23del:p.F7Lfs*22	.	rs557149984	0.0001552	0.0005
SERPINA5	serpin family A member 5	14:95053980	SNP:G>T	Het	Het	missense_variant	Medium	.	Likely Benign		deleterious(0)	probably_damaging(0.973)	5	22.7	SERPINA5:NM_000624:exon3:c.G281T:p.G94V	0.441	rs2069976	0.0003519	0.0015
